# Supplementary material for: Glial Plasticity and Metabolic Stability After Knockdown of Astrocytic Cx43 in the Dorsal Vagal Complex
Source: Cells. 2025 Oct 29;14(21):1694. doi: 10.3390/cells14211694 (PMC12610448; doi:10.3390/cells14211694)
Supplement: Supplementary file 1 [file cells-14-01694-s001.zip]

Archive with 1 entries (1 files):
- cells-3897309-supplementary.pdf
